# Supplementary material for: Ecology of Diaporthe eres, the causal agent of hazelnut defects
Source: PLoS One. 2021 Mar 10;16(3):e0247563. doi: 10.1371/journal.pone.0247563 (PMC7946276; doi:10.1371/journal.pone.0247563)
Supplement: S1 Table — (XLSX) [file pone.0247563.s001.xlsx]

## Sheet: Legend
Acronyms (unit of measurament)	Explanation
aw	Water activity
T (°C)	Temperature in °C
Cirrhi (n)	Number of cirrhi produced per colony
colony Ø1 (mm)	Colony diameter expressed in mm
Germ (n)	Number of germinated conidia
Pycnidial conidiomata (n)	Number of pycnidial conidiomata produced per colony
rep	Replicates
RH (%)	Relative Humidity in %
t (days)	time of incubation in day
t (h)	time of incubation in hour

## Sheet: Growth (T)
T (°C)	t (days)	rep	colony Ø1 (mm)	colony Ø2 (mm)	Mean colony Ø (mm)
5	5	1	6	6	6
5	5	2	6	6	6
5	5	3	6	6	6
5	5	4	6	6	6
5	5	5	6	6	6
10	5	1	6	6	6
10	5	2	6	6	6
10	5	3	6	6	6
10	5	4	6	6	6
10	5	5	6	6	6
15	5	1	25	25	25
15	5	2	25	25	25
15	5	3	25	25	25
15	5	4	25	25	25
15	5	5	25	25	25
20	5	1	60	60	60
20	5	2	60	60	60
20	5	3	58	58	58
20	5	4	55	55	55
20	5	5	60	60	60
25	5	1	65	65	65
25	5	2	60	60	60
25	5	3	65	65	65
25	5	4	60	60	60
25	5	5	65	65	65
30	5	1	26	26	26
30	5	2	25	25	25
30	5	3	25	25	25
30	5	4	25	25	25
30	5	5	35	35	35
35	5	1	15	15	15
35	5	2	10	10	10
35	5	3	12	12	12
35	5	4	8	8	8
35	5	5	10	10	10
5	8	1	7	7	7
5	8	2	8	8	8
5	8	3	9	9	9
5	8	4	9	9	9
5	8	5	9	9	9
10	8	1	12	12	12
10	8	2	18	18	18
10	8	3	10	10	10
10	8	4	12	12	12
10	8	5	18	18	18
15	8	1	55	55	55
15	8	2	50	50	50
15	8	3	53	53	53
15	8	4	52	52	52
15	8	5	52	52	52
20	8	1	90	90	90
20	8	2	90	90	90
20	8	3	90	90	90
20	8	4	90	90	90
20	8	5	90	90	90
25	8	1	90	90	90
25	8	2	90	90	90
25	8	3	90	90	90
25	8	4	90	90	90
25	8	5	90	90	90
30	8	1	40	50	45
30	8	2	40	40	40
30	8	3	40	40	40
30	8	4	98	98	98
30	8	5	60	50	55
35	8	1	10	10	10
35	8	2	9	9	9
35	8	3	12	12	12
35	8	4	9	9	9
35	8	5	16	16	16
5	12	1	15	15	15
5	12	2	23	12	17.5
5	12	3	15	24	19.5
5	12	4	23	23	23
5	12	5	25	25	25
10	12	1	35	30	32.5
10	12	2	30	30	30
10	12	3	30	30	30
10	12	4	26	30	28
10	12	5	42	30	36
15	12	1	90	90	90
15	12	2	90	90	90
15	12	3	90	90	90
15	12	4	90	90	90
15	12	5	90	90	90
20	12	1	90	90	90
20	12	2	90	90	90
20	12	3	90	90	90
20	12	4	90	90	90
20	12	5	90	90	90
25	12	1	90	90	90
25	12	2	90	90	90
25	12	3	90	90	90
25	12	4	90	90	90
25	12	5	90	90	90
30	12	1	65	65	65
30	12	2	60	60	60
30	12	3	60	60	60
30	12	4	55	55	55
30	12	5	90	90	90
35	12	1	12	12	12
35	12	2	10	10	10
35	12	3	13	13	13
35	12	4	11	11	11
35	12	5	16	16	16
5	15	1	20	25	22.5
5	15	2	24	30	27
5	15	3	30	22	26
5	15	4	30	35	32.5
5	15	5	30	30	30
10	15	1	45	48	46.5
10	15	2	45	50	47.5
10	15	3	40	45	42.5
10	15	4	38	42	40
10	15	5	50	52	51
15	15	1	90	90	90
15	15	2	90	90	90
15	15	3	90	90	90
15	15	4	90	90	90
15	15	5	90	90	90
20	15	1	90	90	90
20	15	2	90	90	90
20	15	3	90	90	90
20	15	4	90	90	90
20	15	5	90	90	90
25	15	1	90	90	90
25	15	2	90	90	90
25	15	3	90	90	90
25	15	4	90	90	90
25	15	5	90	90	90
30	15	1	65	65	65
30	15	2	70	65	67.5
30	15	3	65	65	65
30	15	4	62	62	62
30	15	5	90	90	90
35	15	1	12	12	12
35	15	2	10	10	10
35	15	3	13	13	13
35	15	4	11	11	11
35	15	5	16	16	16
5	19	1	30	30	30
5	19	2	35	40	37.5
5	19	3	40	40	40
5	19	4	40	45	42.5
5	19	5	43	50	46.5
10	19	1	70	70	70
10	19	2	65	65	65
10	19	3	60	65	62.5
10	19	4	62	62	62
10	19	5	80	80	80
15	19	1	90	90	90
15	19	2	90	90	90
15	19	3	90	90	90
15	19	4	90	90	90
15	19	5	90	90	90
20	19	1	90	90	90
20	19	2	90	90	90
20	19	3	90	90	90
20	19	4	90	90	90
20	19	5	90	90	90
25	19	1	90	90	90
25	19	2	90	90	90
25	19	3	90	90	90
25	19	4	90	90	90
25	19	5	90	90	90
30	19	1	80	80	80
30	19	2	80	80	80
30	19	3	80	80	80
30	19	4	80	80	80
30	19	5	80	80	80
35	19	1	11	11	11
35	19	2	11	11	11
35	19	3	13	13	13
35	19	4	11	11	11
35	19	5	17	17	17
5	22	1	35	40	37.5
5	22	2	40	43	41.5
5	22	3	42	47	44.5
5	22	4	45	50	47.5
5	22	5	50	50	50
10	22	1	90	90	90
10	22	2	90	90	90
10	22	3	77	82	79.5
10	22	4	80	85	82.5
10	22	5	80	80	80
15	22	1	90	90	90
15	22	2	90	90	90
15	22	3	90	90	90
15	22	4	90	90	90
15	22	5	90	90	90
20	22	1	90	90	90
20	22	2	90	90	90
20	22	3	90	90	90
20	22	4	90	90	90
20	22	5	90	90	90
25	22	1	90	90	90
25	22	2	90	90	90
25	22	3	90	90	90
25	22	4	90	90	90
25	22	5	90	90	90
30	22	1	90	90	90
30	22	2	90	90	90
30	22	3	90	90	90
30	22	4	90	90	90
30	22	5	90	90	90
35	22	1	16	18	17
35	22	2	13	14	13.5
35	22	3	14	16	15
35	22	4	15	15	15
35	22	5	16	16	16
5	26	1	36	41	38.5
5	26	2	40	45	42.5
5	26	3	47	45	46
5	26	4	45	50	47.5
5	26	5	50	55	52.5
10	26	1	90	90	90
10	26	2	90	90	90
10	26	3	90	90	90
10	26	4	90	90	90
10	26	5	90	90	90
15	26	1	90	90	90
15	26	2	90	90	90
15	26	3	90	90	90
15	26	4	90	90	90
15	26	5	90	90	90
20	26	1	90	90	90
20	26	2	90	90	90
20	26	3	90	90	90
20	26	4	90	90	90
20	26	5	90	90	90
25	26	1	90	90	90
25	26	2	90	90	90
25	26	3	90	90	90
25	26	4	90	90	90
25	26	5	90	90	90
30	26	1	90	90	90
30	26	2	90	90	90
30	26	3	90	90	90
30	26	4	90	90	90
30	26	5	90	90	90
35	26	1	16	18	17
35	26	2	17	19	18
35	26	3	15	16	15.5
35	26	4	15	15	15
35	26	5	16	16	16
5	29	1	55	60	57.5
5	29	2	50	55	52.5
5	29	3	58	60	59
5	29	4	68	68	68
5	29	5	67	67	67
10	29	1	90	90	90
10	29	2	90	90	90
10	29	3	90	90	90
10	29	4	90	90	90
10	29	5	90	90	90
15	29	1	90	90	90
15	29	2	90	90	90
15	29	3	90	90	90
15	29	4	90	90	90
15	29	5	90	90	90
20	29	1	90	90	90
20	29	2	90	90	90
20	29	3	90	90	90
20	29	4	90	90	90
20	29	5	90	90	90
25	29	1	90	90	90
25	29	2	90	90	90
25	29	3	90	90	90
25	29	4	90	90	90
25	29	5	90	90	90
30	29	1	90	90	90
30	29	2	90	90	90
30	29	3	90	90	90
30	29	4	90	90	90
30	29	5	90	90	90
35	29	1	16	18	17
35	29	2	17	19	18
35	29	3	15	16	15.5
35	29	4	15	15	15
35	29	5	16	16	16
5	45	1	90	90	90
5	45	2	90	90	90
5	45	3	90	90	90
5	45	4	90	90	90
5	45	5	90	90	90
10	45	1	90	90	90
10	45	2	90	90	90
10	45	3	90	90	90
10	45	4	90	90	90
10	45	5	90	90	90
15	45	1	90	90	90
15	45	2	90	90	90
15	45	3	90	90	90
15	45	4	90	90	90
15	45	5	90	90	90
20	45	1	90	90	90
20	45	2	90	90	90
20	45	3	90	90	90
20	45	4	90	90	90
20	45	5	90	90	90
25	45	1	90	90	90
25	45	2	90	90	90
25	45	3	90	90	90
25	45	4	90	90	90
25	45	5	90	90	90
30	45	1	90	90	90
30	45	2	90	90	90
30	45	3	90	90	90
30	45	4	90	90	90
30	45	5	90	90	90
35	45	1	16	18	17
35	45	2	17	19	18
35	45	3	15	16	15.5
35	45	4	15	15	15
35	45	5	16	16	16
5	52	1	90	90	90
5	52	2	90	90	90
5	52	3	90	90	90
5	52	4	90	90	90
5	52	5	90	90	90
10	52	1	90	90	90
10	52	2	90	90	90
10	52	3	90	90	90
10	52	4	90	90	90
10	52	5	90	90	90
15	52	1	90	90	90
15	52	2	90	90	90
15	52	3	90	90	90
15	52	4	90	90	90
15	52	5	90	90	90
20	52	1	90	90	90
20	52	2	90	90	90
20	52	3	90	90	90
20	52	4	90	90	90
20	52	5	90	90	90
25	52	1	90	90	90
25	52	2	90	90	90
25	52	3	90	90	90
25	52	4	90	90	90
25	52	5	90	90	90
30	52	1	90	90	90
30	52	2	90	90	90
30	52	3	90	90	90
30	52	4	90	90	90
30	52	5	90	90	90
35	52	1	16	18	17
35	52	2	17	19	18
35	52	3	15	16	15.5
35	52	4	15	15	15
35	52	5	15	16	15.5
5	60	1	90	90	90
5	60	2	90	90	90
5	60	3	90	90	90
5	60	4	90	90	90
5	60	5	90	90	90
10	60	1	90	90	90
10	60	2	90	90	90
10	60	3	90	90	90
10	60	4	90	90	90
10	60	5	90	90	90
15	60	1	90	90	90
15	60	2	90	90	90
15	60	3	90	90	90
15	60	4	90	90	90
15	60	5	90	90	90
20	60	1	90	90	90
20	60	2	90	90	90
20	60	3	90	90	90
20	60	4	90	90	90
20	60	5	90	90	90
25	60	1	90	90	90
25	60	2	90	90	90
25	60	3	90	90	90
25	60	4	90	90	90
25	60	5	90	90	90
30	60	1	90	90	90
30	60	2	90	90	90
30	60	3	90	90	90
30	60	4	90	90	90
30	60	5	90	90	90
35	60	1	16	18	17
35	60	2	17	19	18
35	60	3	15	16	15.5
35	60	4	15	15	15
35	60	5	15	16	15.5

## Sheet: Growth (aw)
aw	t (days)	rep	colony Ø1 (mm)	colony Ø2 (mm)	Mean colony Ø (mm)
0.99	5	1	60	60	60
0.99	5	2	64	64	64
0.99	5	3	60	60	60
0.99	5	4	60	60	60
0.99	5	5	65	65	65
0.99	8	1	80	80	80
0.99	8	2	83	83	83
0.99	8	3	78	78	78
0.99	8	4	80	80	80
0.99	8	5	80	80	80
0.99	12	1	90	90	90
0.99	12	2	90	90	90
0.99	12	3	90	90	90
0.99	12	4	90	90	90
0.99	12	5	90	90	90
0.99	15	1	90	90	90
0.99	15	2	90	90	90
0.99	15	3	90	90	90
0.99	15	4	90	90	90
0.99	15	5	90	90	90
0.99	19	1	90	90	90
0.99	19	2	90	90	90
0.99	19	3	90	90	90
0.99	19	4	90	90	90
0.99	19	5	90	90	90
0.99	22	1	90	90	90
0.99	22	2	90	90	90
0.99	22	3	90	90	90
0.99	22	4	90	90	90
0.99	22	5	90	90	90
0.99	26	1	90	90	90
0.99	26	2	90	90	90
0.99	26	3	90	90	90
0.99	26	4	90	90	90
0.99	26	5	90	90	90
0.99	29	1	90	90	90
0.99	29	2	90	90	90
0.99	29	3	90	90	90
0.99	29	4	90	90	90
0.99	29	5	90	90	90
0.98	5	1	57	57	57
0.98	5	2	60	60	60
0.98	5	3	55	55	55
0.98	5	4	60	60	60
0.98	5	5	54	54	54
0.98	8	1	75	75	75
0.98	8	2	73	73	73
0.98	8	3	68	68	68
0.98	8	4	78	78	78
0.98	8	5	75	75	75
0.98	12	1	85	85	85
0.98	12	2	78	78	78
0.98	12	3	78	78	78
0.98	12	4	80	80	80
0.98	12	5	85	85	85
0.98	15	1	90	90	90
0.98	15	2	90	90	90
0.98	15	3	90	90	90
0.98	15	4	90	90	90
0.98	15	5	90	90	90
0.98	19	1	90	90	90
0.98	19	2	90	90	90
0.98	19	3	90	90	90
0.98	19	4	90	90	90
0.98	19	5	90	90	90
0.98	22	1	90	90	90
0.98	22	2	90	90	90
0.98	22	3	90	90	90
0.98	22	4	90	90	90
0.98	22	5	90	90	90
0.98	26	1	90	90	90
0.98	26	2	90	90	90
0.98	26	3	90	90	90
0.98	26	4	90	90	90
0.98	26	5	90	90	90
0.98	29	1	90	90	90
0.98	29	2	90	90	90
0.98	29	3	90	90	90
0.98	29	4	90	90	90
0.98	29	5	90	90	90
0.96	5	1	50	50	50
0.96	5	2	48	48	48
0.96	5	3	52	52	52
0.96	5	4	50	50	50
0.96	5	5	51	51	51
0.96	8	1	65	65	65
0.96	8	2	60	60	60
0.96	8	3	58	58	58
0.96	8	4	63	63	63
0.96	8	5	65	65	65
0.96	12	1	75	75	75
0.96	12	2	70	70	70
0.96	12	3	73	73	73
0.96	12	4	70	70	70
0.96	12	5	73	73	73
0.96	15	1	90	90	90
0.96	15	2	90	90	90
0.96	15	3	90	90	90
0.96	15	4	90	90	90
0.96	15	5	90	90	90
0.96	19	1	90	90	90
0.96	19	2	90	90	90
0.96	19	3	90	90	90
0.96	19	4	90	90	90
0.96	19	5	90	90	90
0.96	22	1	90	90	90
0.96	22	2	90	90	90
0.96	22	3	90	90	90
0.96	22	4	90	90	90
0.96	22	5	90	90	90
0.96	26	1	90	90	90
0.96	26	2	90	90	90
0.96	26	3	90	90	90
0.96	26	4	90	90	90
0.96	26	5	90	90	90
0.96	29	1	90	90	90
0.96	29	2	90	90	90
0.96	29	3	90	90	90
0.96	29	4	90	90	90
0.96	29	5	90	90	90
0.93	5	1	30	30	30
0.93	5	2	34	34	34
0.93	5	3	28	28	28
0.93	5	4	25	25	25
0.93	5	5	30	30	30
0.93	8	1	40	40	40
0.93	8	2	45	45	45
0.93	8	3	40	40	40
0.93	8	4	38	38	38
0.93	8	5	38	38	38
0.93	12	1	40	40	40
0.93	12	2	43	43	43
0.93	12	3	45	45	45
0.93	12	4	40	40	40
0.93	12	5	40	40	40
0.93	15	1	45	45	45
0.93	15	2	45	45	45
0.93	15	3	43	43	43
0.93	15	4	50	50	50
0.93	15	5	48	48	48
0.93	19	1	60	60	60
0.93	19	2	60	60	60
0.93	19	3	63	63	63
0.93	19	4	60	60	60
0.93	19	5	65	65	65
0.93	22	1	65	65	65
0.93	22	2	65	65	65
0.93	22	3	70	70	70
0.93	22	4	65	65	65
0.93	22	5	70	70	70
0.93	26	1	70	70	70
0.93	26	2	75	75	75
0.93	26	3	72	72	72
0.93	26	4	75	75	75
0.93	26	5	75	75	75
0.93	29	1	75	75	75
0.93	29	2	80	80	80
0.93	29	3	76	76	76
0.93	29	4	78	78	78
0.93	29	5	78	78	78
0.9	5	1	6	6	6
0.9	5	2	6	6	6
0.9	5	3	6	6	6
0.9	5	4	6	6	6
0.9	5	5	6	6	6
0.9	8	1	6	6	6
0.9	8	2	6	6	6
0.9	8	3	6	6	6
0.9	8	4	6	6	6
0.9	8	5	6	6	6
0.9	12	1	6	6	6
0.9	12	2	6	6	6
0.9	12	3	6	6	6
0.9	12	4	6	6	6
0.9	12	5	6	6	6
0.9	15	1	10	10	10
0.9	15	2	14	14	14
0.9	15	3	9	9	9
0.9	15	4	10	10	10
0.9	15	5	12	12	12
0.9	19	1	15	15	15
0.9	19	2	20	20	20
0.9	19	3	15	15	15
0.9	19	4	15	15	15
0.9	19	5	20	20	20
0.9	22	1	18	18	18
0.9	22	2	20	20	20
0.9	22	3	17	17	17
0.9	22	4	18	18	18
0.9	22	5	15	15	15
0.9	26	1	18	18	18
0.9	26	2	20	20	20
0.9	26	3	18	17	17.5
0.9	26	4	18	18	18
0.9	26	5	15	15	15
0.9	29	1	18	18	18
0.9	29	2	21	20	20.5
0.9	29	3	18	17	17.5
0.9	29	4	19	18	18.5
0.9	29	5	16	15	15.5
0.87	5	1	6	6	6
0.87	5	2	6	6	6
0.87	5	3	6	6	6
0.87	5	4	6	6	6
0.87	5	5	6	6	6
0.87	8	1	6	6	6
0.87	8	2	6	6	6
0.87	8	3	6	6	6
0.87	8	4	6	6	6
0.87	8	5	6	6	6
0.87	12	1	6	6	6
0.87	12	2	6	6	6
0.87	12	3	6	6	6
0.87	12	4	6	6	6
0.87	12	5	6	6	6
0.87	15	1	6	6	6
0.87	15	2	6	6	6
0.87	15	3	6	6	6
0.87	15	4	6	6	6
0.87	15	5	6	6	6
0.87	19	1	6	6	6
0.87	19	2	6	6	6
0.87	19	3	6	6	6
0.87	19	4	6	6	6
0.87	19	5	6	6	6
0.87	22	1	6	6	6
0.87	22	2	6	6	6
0.87	22	3	6	6	6
0.87	22	4	6	6	6
0.87	22	5	6	6	6
0.87	26	1	6	6	6
0.87	26	2	6	6	6
0.87	26	3	6	6	6
0.87	26	4	6	6	6
0.87	26	5	6	6	6
0.87	29	1	6	6	6
0.87	29	2	6	6	6
0.87	29	3	6	6	6
0.87	29	4	6	6	6
0.87	29	5	6	6	6
0.83	5	1	6	6	6
0.83	5	2	6	6	6
0.83	5	3	6	6	6
0.83	5	4	6	6	6
0.83	5	5	6	6	6
0.83	8	1	6	6	6
0.83	8	2	6	6	6
0.83	8	3	6	6	6
0.83	8	4	6	6	6
0.83	8	5	6	6	6
0.83	12	1	6	6	6
0.83	12	2	6	6	6
0.83	12	3	6	6	6
0.83	12	4	6	6	6
0.83	12	5	6	6	6
0.83	15	1	6	6	6
0.83	15	2	6	6	6
0.83	15	3	6	6	6
0.83	15	4	6	6	6
0.83	15	5	6	6	6
0.83	19	1	6	6	6
0.83	19	2	6	6	6
0.83	19	3	6	6	6
0.83	19	4	6	6	6
0.83	19	5	6	6	6
0.83	22	1	6	6	6
0.83	22	2	6	6	6
0.83	22	3	6	6	6
0.83	22	4	6	6	6
0.83	22	5	6	6	6
0.83	26	1	6	6	6
0.83	26	2	6	6	6
0.83	26	3	6	6	6
0.83	26	4	6	6	6
0.83	26	5	6	6	6
0.83	29	1	6	6	6
0.83	29	2	6	6	6
0.83	29	3	6	6	6
0.83	29	4	6	6	6
0.83	29	5	6	6	6

## Sheet: Pycnidial  and cirrhi (T)
T (°C)	t (days)	rep	Pycnidial conidiomata (n)	Cirrhi (n)
5	5	1	0	0
5	5	2	0	0
5	5	3	0	0
5	5	4	0	0
5	5	5	0	0
10	5	1	0	0
10	5	2	0	0
10	5	3	0	0
10	5	4	0	0
10	5	5	0	0
15	5	1	0	0
15	5	2	0	0
15	5	3	0	0
15	5	4	0	0
15	5	5	0	0
20	5	1	0	0
20	5	2	0	0
20	5	3	0	0
20	5	4	0	0
20	5	5	0	0
25	5	1	0	0
25	5	2	0	0
25	5	3	0	0
25	5	4	0	0
25	5	5	0	0
30	5	1	0	0
30	5	2	0	0
30	5	3	0	0
30	5	4	0	0
30	5	5	0	0
35	5	1	0	0
35	5	2	0	0
35	5	3	0	0
35	5	4	0	0
35	5	5	0	0
5	8	1	0	0
5	8	2	0	0
5	8	3	0	0
5	8	4	0	0
5	8	5	0	0
10	8	1	0	0
10	8	2	0	0
10	8	3	0	0
10	8	4	0	0
10	8	5	0	0
15	8	1	0	0
15	8	2	0	0
15	8	3	0	0
15	8	4	0	0
15	8	5	0	0
20	8	1	0	0
20	8	2	0	0
20	8	3	0	0
20	8	4	0	0
20	8	5	0	0
25	8	1	0	0
25	8	2	0	0
25	8	3	0	0
25	8	4	0	0
25	8	5	0	0
30	8	1	5	0
30	8	2	4	0
30	8	3	3	0
30	8	4	5	0
30	8	5	5	0
35	8	1	0	0
35	8	2	0	0
35	8	3	0	0
35	8	4	0	0
35	8	5	0	0
5	12	1	0	0
5	12	2	0	0
5	12	3	0	0
5	12	4	0	0
5	12	5	0	0
10	12	1	0	0
10	12	2	0	0
10	12	3	0	0
10	12	4	0	0
10	12	5	0	0
15	12	1	0	0
15	12	2	0	0
15	12	3	0	0
15	12	4	0	0
15	12	5	0	0
20	12	1	0	0
20	12	2	0	0
20	12	3	0	0
20	12	4	0	0
20	12	5	0	0
25	12	1	4	0
25	12	2	0	0
25	12	3	5	0
25	12	4	12	0
25	12	5	8	0
30	12	1	15	0
30	12	2	20	0
30	12	3	20	0
30	12	4	20	0
30	12	5	25	0
35	12	1	0	0
35	12	2	0	0
35	12	3	0	0
35	12	4	0	0
35	12	5	0	0
5	15	1	0	0
5	15	2	0	0
5	15	3	0	0
5	15	4	0	0
5	15	5	0	0
10	15	1	0	0
10	15	2	0	0
10	15	3	0	0
10	15	4	0	0
10	15	5	0	0
15	15	1	0	0
15	15	2	0	0
15	15	3	0	0
15	15	4	0	0
15	15	5	0	0
20	15	1	0	0
20	15	2	0	0
20	15	3	0	0
20	15	4	0	0
20	15	5	0	0
25	15	1	6	0
25	15	2	5	0
25	15	3	11	0
25	15	4	24	0
25	15	5	45	0
30	15	1	17	1
30	15	2	22	0
30	15	3	25	0
30	15	4	27	0
30	15	5	50	0
35	15	1	0	0
35	15	2	0	0
35	15	3	0	0
35	15	4	0	0
35	15	5	0	0
5	19	1	0	0
5	19	2	0	0
5	19	3	0	0
5	19	4	0	0
5	19	5	0	0
10	19	1	0	0
10	19	2	0	0
10	19	3	0	0
10	19	4	0	0
10	19	5	0	0
15	19	1	8	0
15	19	2	8	0
15	19	3	6	0
15	19	4	0	0
15	19	5	3	0
20	19	1	0	0
20	19	2	0	0
20	19	3	1	0
20	19	4	2	0
20	19	5	2	0
25	19	1	10	0
25	19	2	15	0
25	19	3	15	0
25	19	4	32	0
25	19	5	56	0
30	19	1	32	2
30	19	2	26	3
30	19	3	30	3
30	19	4	28	2
30	19	5	50	1
35	19	1	0	0
35	19	2	0	0
35	19	3	0	0
35	19	4	0	0
35	19	5	0	0
5	22	1	0	0
5	22	2	0	0
5	22	3	0	0
5	22	4	0	0
5	22	5	0	0
10	22	1	2	0
10	22	2	0	0
10	22	3	0	0
10	22	4	0	0
10	22	5	0	0
15	22	1	8	0
15	22	2	30	0
15	22	3	10	0
15	22	4	3	0
15	22	5	15	0
20	22	1	1	0
20	22	2	0	0
20	22	3	1	0
20	22	4	2	0
20	22	5	2	0
25	22	1	10	0
25	22	2	22	0
25	22	3	28	0
25	22	4	34	0
25	22	5	56	0
30	22	1	50	7
30	22	2	50	3
30	22	3	96	13
30	22	4	46	5
30	22	5	56	5
35	22	1	0	0
35	22	2	0	0
35	22	3	0	0
35	22	4	0	0
35	22	5	0	0
5	26	1	0	0
5	26	2	0	0
5	26	3	0	0
5	26	4	0	0
5	26	5	0	0
10	26	1	2	0
10	26	2	0	0
10	26	3	0	0
10	26	4	0	0
10	26	5	0	0
15	26	1	8	0
15	26	2	30	0
15	26	3	15	0
15	26	4	3	0
15	26	5	15	0
20	26	1	1	0
20	26	2	0	0
20	26	3	1	0
20	26	4	2	0
20	26	5	2	0
25	26	1	10	0
25	26	2	22	0
25	26	3	28	0
25	26	4	34	0
25	26	5	56	0
30	26	1	50	7
30	26	2	50	3
30	26	3	96	13
30	26	4	46	5
30	26	5	56	8
35	26	1	0	0
35	26	2	0	0
35	26	3	0	0
35	26	4	0	0
35	26	5	0	0
5	29	1	0	0
5	29	2	0	0
5	29	3	0	0
5	29	4	0	0
5	29	5	0	0
10	29	1	2	0
10	29	2	0	0
10	29	3	0	0
10	29	4	0	0
10	29	5	0	0
15	29	1	11	0
15	29	2	40	0
15	29	3	35	0
15	29	4	38	0
15	29	5	41	0
20	29	1	1	0
20	29	2	1	0
20	29	3	1	0
20	29	4	2	0
20	29	5	2	0
25	29	1	10	0
25	29	2	30	0
25	29	3	28	0
25	29	4	42	0
25	29	5	56	0
30	29	1	50	7
30	29	2	50	9
30	29	3	96	19
30	29	4	46	9
30	29	5	56	8
35	29	1	0	0
35	29	2	0	0
35	29	3	0	0
35	29	4	0	0
35	29	5	0	0
5	45	1	3	0
5	45	2	2	0
5	45	3	1	0
5	45	4	0	0
5	45	5	0	0
10	45	1	60	0
10	45	2	50	0
10	45	3	40	0
10	45	4	35	0
10	45	5	45	0
15	45	1	40	0
15	45	2	80	0
15	45	3	52	0
15	45	4	38	0
15	45	5	88	0
20	45	1	1	0
20	45	2	1	0
20	45	3	1	0
20	45	4	2	0
20	45	5	2	0
25	45	1	10	0
25	45	2	30	1
25	45	3	28	0
25	45	4	42	1
25	45	5	56	0
30	45	1	50	7
30	45	2	50	9
30	45	3	96	34
30	45	4	46	12
30	45	5	56	30
35	45	1	0	0
35	45	2	0	0
35	45	3	0	0
35	45	4	0	0
35	45	5	0	0
5	52	1	3	0
5	52	2	2	0
5	52	3	1	0
5	52	4	0	0
5	52	5	0	0
10	52	1	60	0
10	52	2	50	0
10	52	3	40	0
10	52	4	35	0
10	52	5	45	0
15	52	1	40	0
15	52	2	80	0
15	52	3	52	0
15	52	4	36	0
15	52	5	88	0
20	52	1	1	0
20	52	2	1	0
20	52	3	1	0
20	52	4	2	0
20	52	5	2	0
25	52	1	10	0
25	52	2	30	2
25	52	3	28	0
25	52	4	42	8
25	52	5	56	0
30	52	1	50	7
30	52	2	50	9
30	52	3	96	34
30	52	4	46	12
30	52	5	56	30
35	52	1	0	0
35	52	2	0	0
35	52	3	0	0
35	52	4	0	0
35	52	5	0	0
5	60	1	3	0
5	60	2	2	0
5	60	3	1	0
5	60	4	20	0
5	60	5	15	0
10	60	1	100	0
10	60	2	92	0
10	60	3	85	0
10	60	4	80	0
10	60	5	80	0
15	60	1	40	0
15	60	2	80	0
15	60	3	55	0
15	60	4	40	0
15	60	5	90	0
20	60	1	2	0
20	60	2	2	0
20	60	3	1	0
20	60	4	2	0
20	60	5	2	0
25	60	1	10	0
25	60	2	30	2
25	60	3	28	0
25	60	4	42	8
25	60	5	56	0
30	60	1	50	7
30	60	2	50	9
30	60	3	96	34
30	60	4	46	12
30	60	5	56	30
35	60	1	0	0
35	60	2	0	0
35	60	3	0	0
35	60	4	0	0
35	60	5	0	0

## Sheet: Pycnidial  and cirrhi (aw)
aw	t (days)	rep	Pycnidial conidiomata (n)	Cirrhi (n)
0.99	5	1	0	0
0.99	5	2	0	0
0.99	5	3	0	0
0.99	5	4	0	0
0.99	5	5	0	0
0.99	8	1	0	0
0.99	8	2	0	0
0.99	8	3	0	0
0.99	8	4	0	0
0.99	8	5	0	0
0.99	12	1	0	0
0.99	12	2	0	0
0.99	12	3	0	0
0.99	12	4	0	0
0.99	12	5	0	0
0.99	15	1	18	0
0.99	15	2	10	0
0.99	15	3	25	0
0.99	15	4	18	0
0.99	15	5	10	0
0.99	19	1	80	0
0.99	19	2	73	0
0.99	19	3	98	0
0.99	19	4	70	0
0.99	19	5	80	0
0.99	22	1	95	0
0.99	22	2	100	0
0.99	22	3	100	0
0.99	22	4	80	0
0.99	22	5	90	0
0.99	26	1	180	2
0.99	26	2	150	2
0.99	26	3	125	0
0.99	26	4	150	0
0.99	26	5	120	10
0.99	29	1	180	5
0.99	29	2	155	2
0.99	29	3	125	0
0.99	29	4	150	4
0.99	29	5	120	18
0.98	5	1	0	0
0.98	5	2	0	0
0.98	5	3	0	0
0.98	5	4	0	0
0.98	5	5	0	0
0.98	8	1	0	0
0.98	8	2	0	0
0.98	8	3	0	0
0.98	8	4	0	0
0.98	8	5	0	0
0.98	12	1	0	0
0.98	12	2	0	0
0.98	12	3	0	0
0.98	12	4	0	0
0.98	12	5	0	0
0.98	15	1	6	0
0.98	15	2	13	0
0.98	15	3	9	0
0.98	15	4	8	0
0.98	15	5	15	0
0.98	19	1	89	0
0.98	19	2	85	0
0.98	19	3	60	0
0.98	19	4	80	0
0.98	19	5	78	0
0.98	22	1	108	0
0.98	22	2	90	0
0.98	22	3	88	0
0.98	22	4	85	0
0.98	22	5	90	0
0.98	26	1	120	0
0.98	26	2	120	0
0.98	26	3	100	5
0.98	26	4	98	0
0.98	26	5	90	2
0.98	29	1	120	3
0.98	29	2	120	3
0.98	29	3	100	3
0.98	29	4	98	1
0.98	29	5	90	33
0.96	5	1	0	0
0.96	5	2	0	0
0.96	5	3	0	0
0.96	5	4	0	0
0.96	5	5	0	0
0.96	8	1	0	0
0.96	8	2	0	0
0.96	8	3	0	0
0.96	8	4	0	0
0.96	8	5	0	0
0.96	12	1	0	0
0.96	12	2	0	0
0.96	12	3	0	0
0.96	12	4	0	0
0.96	12	5	0	0
0.96	15	1	0	0
0.96	15	2	0	0
0.96	15	3	0	0
0.96	15	4	0	0
0.96	15	5	0	0
0.96	19	1	50	0
0.96	19	2	40	0
0.96	19	3	45	0
0.96	19	4	48	0
0.96	19	5	60	0
0.96	22	1	60	0
0.96	22	2	60	0
0.96	22	3	90	0
0.96	22	4	60	0
0.96	22	5	60	0
0.96	26	1	190	0
0.96	26	2	180	0
0.96	26	3	170	0
0.96	26	4	120	0
0.96	26	5	150	0
0.96	29	1	190	0
0.96	29	2	180	0
0.96	29	3	170	0
0.96	29	4	120	0
0.96	29	5	150	0
0.93	5	1	0	0
0.93	5	2	0	0
0.93	5	3	0	0
0.93	5	4	0	0
0.93	5	5	0	0
0.93	8	1	0	0
0.93	8	2	0	0
0.93	8	3	0	0
0.93	8	4	0	0
0.93	8	5	0	0
0.93	12	1	0	0
0.93	12	2	0	0
0.93	12	3	0	0
0.93	12	4	0	0
0.93	12	5	0	0
0.93	15	1	0	0
0.93	15	2	0	0
0.93	15	3	0	0
0.93	15	4	0	0
0.93	15	5	0	0
0.93	19	1	0	0
0.93	19	2	0	0
0.93	19	3	0	0
0.93	19	4	0	0
0.93	19	5	0	0
0.93	22	1	0	0
0.93	22	2	0	0
0.93	22	3	0	0
0.93	22	4	0	0
0.93	22	5	0	0
0.93	26	1	0	0
0.93	26	2	0	0
0.93	26	3	0	0
0.93	26	4	0	0
0.93	26	5	0	0
0.93	29	1	0	0
0.93	29	2	0	0
0.93	29	3	0	0
0.93	29	4	0	0
0.93	29	5	0	0
0.9	5	1	0	0
0.9	5	2	0	0
0.9	5	3	0	0
0.9	5	4	0	0
0.9	5	5	0	0
0.9	8	1	0	0
0.9	8	2	0	0
0.9	8	3	0	0
0.9	8	4	0	0
0.9	8	5	0	0
0.9	12	1	0	0
0.9	12	2	0	0
0.9	12	3	0	0
0.9	12	4	0	0
0.9	12	5	0	0
0.9	15	1	0	0
0.9	15	2	0	0
0.9	15	3	0	0
0.9	15	4	0	0
0.9	15	5	0	0
0.9	19	1	0	0
0.9	19	2	0	0
0.9	19	3	0	0
0.9	19	4	0	0
0.9	19	5	0	0
0.9	22	1	0	0
0.9	22	2	0	0
0.9	22	3	0	0
0.9	22	4	0	0
0.9	22	5	0	0
0.9	26	1	0	0
0.9	26	2	0	0
0.9	26	3	0	0
0.9	26	4	0	0
0.9	26	5	0	0
0.9	29	1	0	0
0.9	29	2	0	0
0.9	29	3	0	0
0.9	29	4	0	0
0.9	29	5	0	0
0.87	5	1	0	0
0.87	5	2	0	0
0.87	5	3	0	0
0.87	5	4	0	0
0.87	5	5	0	0
0.87	8	1	0	0
0.87	8	2	0	0
0.87	8	3	0	0
0.87	8	4	0	0
0.87	8	5	0	0
0.87	12	1	0	0
0.87	12	2	0	0
0.87	12	3	0	0
0.87	12	4	0	0
0.87	12	5	0	0
0.87	15	1	0	0
0.87	15	2	0	0
0.87	15	3	0	0
0.87	15	4	0	0
0.87	15	5	0	0
0.87	19	1	0	0
0.87	19	2	0	0
0.87	19	3	0	0
0.87	19	4	0	0
0.87	19	5	0	0
0.87	22	1	0	0
0.87	22	2	0	0
0.87	22	3	0	0
0.87	22	4	0	0
0.87	22	5	0	0
0.87	26	1	0	0
0.87	26	2	0	0
0.87	26	3	0	0
0.87	26	4	0	0
0.87	26	5	0	0
0.87	29	1	0	0
0.87	29	2	0	0
0.87	29	3	0	0
0.87	29	4	0	0
0.87	29	5	0	0
0.83	5	1	0	0
0.83	5	2	0	0
0.83	5	3	0	0
0.83	5	4	0	0
0.83	5	5	0	0
0.83	8	1	0	0
0.83	8	2	0	0
0.83	8	3	0	0
0.83	8	4	0	0
0.83	8	5	0	0
0.83	12	1	0	0
0.83	12	2	0	0
0.83	12	3	0	0
0.83	12	4	0	0
0.83	12	5	0	0
0.83	15	1	0	0
0.83	15	2	0	0
0.83	15	3	0	0
0.83	15	4	0	0
0.83	15	5	0	0
0.83	19	1	0	0
0.83	19	2	0	0
0.83	19	3	0	0
0.83	19	4	0	0
0.83	19	5	0	0
0.83	22	1	0	0
0.83	22	2	0	0
0.83	22	3	0	0
0.83	22	4	0	0
0.83	22	5	0	0
0.83	26	1	0	0
0.83	26	2	0	0
0.83	26	3	0	0
0.83	26	4	0	0
0.83	26	5	0	0
0.83	29	1	0	0
0.83	29	2	0	0
0.83	29	3	0	0
0.83	29	4	0	0
0.83	29	5	0	0

## Sheet: Germination
T (°C)	t (days)	RH (%)	rep	Germ (n)
5	6	100	1	0
5	12	100	1	0
5	24	100	1	0
5	48	100	1	0
5	6	97	1	0
5	12	97	1	0
5	24	97	1	0
5	48	97	1	0
5	6	94	1	0
5	12	94	1	0
5	24	94	1	0
5	48	94	1	0
5	6	100	2	0
5	12	100	2	0
5	24	100	2	0
5	48	100	2	0
5	6	97	2	0
5	12	97	2	0
5	24	97	2	0
5	48	97	2	0
5	6	94	2	0
5	12	94	2	0
5	24	94	2	0
5	48	94	2	0
5	6	100	3	0
5	12	100	3	0
5	24	100	3	0
5	48	100	3	0
5	6	97	3	0
5	12	97	3	0
5	24	97	3	0
5	48	97	3	0
5	6	94	3	0
5	12	94	3	0
5	24	94	3	0
5	48	94	3	0
10	6	100	1	0
10	12	100	1	0
10	24	100	1	7
10	48	100	1	10
10	6	97	1	0
10	12	97	1	0
10	24	97	1	0
10	48	97	1	0
10	6	94	1	0
10	12	94	1	0
10	24	94	1	0
10	48	94	1	0
10	6	100	2	3
10	12	100	2	3
10	24	100	2	7
10	48	100	2	13
10	6	97	2	0
10	12	97	2	0
10	24	97	2	0
10	48	97	2	0
10	6	94	2	0
10	12	94	2	0
10	24	94	2	0
10	48	94	2	0
10	6	100	3	0
10	12	100	3	2
10	24	100	3	5
10	48	100	3	21
10	6	97	3	0
10	12	97	3	0
10	24	97	3	0
10	48	97	3	0
10	6	94	3	0
10	12	94	3	0
10	24	94	3	0
10	48	94	3	0
15	6	100	1	6
15	12	100	1	2
15	24	100	1	16
15	48	100	1	39
15	6	97	1	0
15	12	97	1	0
15	24	97	1	5
15	48	97	1	20
15	6	94	1	0
15	12	94	1	0
15	24	94	1	0
15	48	94	1	0
15	6	100	2	5
15	12	100	2	8
15	24	100	2	17
15	48	100	2	37
15	6	97	2	0
15	12	97	2	0
15	24	97	2	0
15	48	97	2	20
15	6	94	2	0
15	12	94	2	0
15	24	94	2	0
15	48	94	2	0
15	6	100	3	3
15	12	100	3	5
15	24	100	3	19
15	48	100	3	38
15	6	97	3	0
15	12	97	3	0
15	24	97	3	1
15	48	97	3	20
15	6	94	3	0
15	12	94	3	0
15	24	94	3	0
15	48	94	3	0
20	6	100	1	20
20	12	100	1	14
20	24	100	1	28
20	48	100	1	41
20	6	97	1	0
20	12	97	1	5
20	24	97	1	17
20	48	97	1	43
20	6	94	1	0
20	12	94	1	0
20	24	94	1	0
20	48	94	1	12
20	6	100	2	12
20	12	100	2	14
20	24	100	2	32
20	48	100	2	40
20	6	97	2	0
20	12	97	2	0
20	24	97	2	12
20	48	97	2	44
20	6	94	2	0
20	12	94	2	0
20	24	94	2	0
20	48	94	2	11
20	6	100	3	9
20	12	100	3	18
20	24	100	3	31
20	48	100	3	43
20	6	97	3	0
20	12	97	3	2
20	24	97	3	15
20	48	97	3	43
20	6	94	3	0
20	12	94	3	0
20	24	94	3	0
20	48	94	3	12
25	6	100	1	13
25	12	100	1	26
25	24	100	1	45
25	48	100	1	44
25	6	97	1	2
25	12	97	1	26
25	24	97	1	30
25	48	97	1	46
25	6	94	1	0
25	12	94	1	0
25	24	94	1	0
25	48	94	1	23
25	6	100	2	18
25	12	100	2	28
25	24	100	2	44
25	48	100	2	45
25	6	97	2	3
25	12	97	2	15
25	24	97	2	31
25	48	97	2	46
25	6	94	2	0
25	12	94	2	0
25	24	94	2	0
25	48	94	2	25
25	6	100	3	15
25	12	100	3	23
25	24	100	3	40
25	48	100	3	44
25	6	97	3	4
25	12	97	3	23
25	24	97	3	32
25	48	97	3	46
25	6	94	3	0
25	12	94	3	0
25	24	94	3	0
25	48	94	3	28
30	6	100	1	15
30	12	100	1	11
30	24	100	1	32
30	48	100	1	40
30	6	97	1	0
30	12	97	1	6
30	24	97	1	21
30	48	97	1	42
30	6	94	1	0
30	12	94	1	0
30	24	94	1	0
30	48	94	1	15
30	6	100	2	16
30	12	100	2	16
30	24	100	2	36
30	48	100	2	40
30	6	97	2	0
30	12	97	2	0
30	24	97	2	25
30	48	97	2	41
30	6	94	2	0
30	12	94	2	0
30	24	94	2	0
30	48	94	2	13
30	6	100	3	8
30	12	100	3	19
30	24	100	3	32
30	48	100	3	40
30	6	97	3	0
30	12	97	3	2
30	24	97	3	21
30	48	97	3	42
30	6	94	3	0
30	12	94	3	0
30	24	94	3	0
30	48	94	3	19
35	6	100	1	12
35	12	100	1	11
35	24	100	1	25
35	48	100	1	38
35	6	97	1	0
35	12	97	1	0
35	24	97	1	5
35	48	97	1	1
35	6	94	1	0
35	12	94	1	0
35	24	94	1	0
35	48	94	1	2
35	6	100	2	9
35	12	100	2	10
35	24	100	2	26
35	48	100	2	38
35	6	97	2	0
35	12	97	2	0
35	24	97	2	2
35	48	97	2	1
35	6	94	2	0
35	12	94	2	0
35	24	94	2	0
35	48	94	2	0
35	6	100	3	4
35	12	100	3	15
35	24	100	3	27
35	48	100	3	35
35	6	97	3	0
35	12	97	3	0
35	24	97	3	0
35	48	97	3	4
35	6	94	3	0
35	12	94	3	0
35	24	94	3	0
35	48	94	3	0
40	6	100	1	0
40	12	100	1	2
40	24	100	1	7
40	48	100	1	10
40	6	97	1	0
40	12	97	1	0
40	24	97	1	0
40	48	97	1	0
40	6	94	1	0
40	12	94	1	0
40	24	94	1	0
40	48	94	1	0
40	6	100	2	2
40	12	100	2	4
40	24	100	2	9
40	48	100	2	10
40	6	97	2	0
40	12	97	2	0
40	24	97	2	0
40	48	97	2	0
40	6	94	2	0
40	12	94	2	0
40	24	94	2	0
40	48	94	2	0
40	6	100	3	0
40	12	100	3	4
40	24	100	3	4
40	48	100	3	9
40	6	97	3	0
40	12	97	3	0
40	24	97	3	0
40	48	97	3	4
40	6	94	3	0
40	12	94	3	0
40	24	94	3	0
40	48	94	3	0
45	6	100	1	0
45	12	100	1	0
45	24	100	1	0
45	48	100	1	0
45	6	97	1	0
45	12	97	1	0
45	24	97	1	0
45	48	97	1	0
45	6	94	1	0
45	12	94	1	0
45	24	94	1	0
45	48	94	1	0
45	6	100	2	0
45	12	100	2	0
45	24	100	2	0
45	48	100	2	0
45	6	97	2	0
45	12	97	2	0
45	24	97	2	0
45	48	97	2	0
45	6	94	2	0
45	12	94	2	0
45	24	94	2	0
45	48	94	2	0
45	6	100	3	0
45	12	100	3	0
45	24	100	3	0
45	48	100	3	0
45	6	97	3	0
45	12	97	3	0
45	24	97	3	0
45	48	97	3	0
45	6	94	3	0
45	12	94	3	0
45	24	94	3	0
45	48	94	3	0
